# Supplementary material for: Association between acute aortic dissection and the distribution of aortic calcification
Source: PLoS One. 2019 Jul 11;14(7):e0219461. doi: 10.1371/journal.pone.0219461 (PMC6622544; doi:10.1371/journal.pone.0219461)
Supplement: S1 File — (XLSX) [file pone.0219461.s001.xlsx]

## Sheet: 工作表1
Dissection_type_a_1_b_2	Aorta_arch_area_sum_mm2	Aorta_arch_area_average_mm2	Aorta_arch_Scoring_sum_mm2xHU	Aorta_arch_Scoring_average_mm2xHU	Summation	Average	Ascending_aorta_area_sum_mm2	Ascending_aorta_area_average_mm2	Ascending_aorta_sum_total_mm2xHU	Ascending_aorta_Scoring_average_mm2xHU	Summation	Average	Descending_aorta_area_sum_mm2	Descending_aorta_area_average_mm2	Descending_aorta_Scoring_sum_mm2xHU	Descending_aorta_Scoring_average_mm2xHU	Summation	Average	area_average_最多_arch1_ascending2_descending3	summation 最大	average最大	Dissection_to_Calcification_(Dissection下為+上為-)	最近Calcification 的大小	No_Calcification	Dissection 位置_arch1_ascending2_descending3_ArchDescending交接4_ascending開頭5	Aortic diameter (ascending )	Aortic diameter (arch )	Aortic diameter (descendingg )	Age	gender	hypertension	DM	smoking	hx of cardiac surgery	Hyperlipidemia	Chronic kidney disease	Coronary artery disease
1	590.16	20.35	6228.93	214.79	126761	4371.07	407.27	9.05	7794.47	173.21	70543.4	1567.63	640.91	8.78	14240.5	195.08	125026	1712.69	1	3	1	-25	164	0	1	3.68	3.41	3.98	76	1	1	1	1	0	0	1	0
1	893.15	30.8	6102.42	210.43	187944	6480.83	0	0	0	0	0	0	961.7	19.63	10512.8	214.55	240958	4917.51	1	1	1	-55	229	0	5	4.04	4.9	3.32	65	1	1	1	0	1	0	0	0
1	70.88	8.86	1396.34	174.54	12371.6	1546.45	18.83	6.28	559.76	186.59	3513.4	1171.14	176.64	8.83	4748.07	237.4	41935	2096.75	1	3	3	70	58	0	5	3.89	3.52	3.02	61	1	1	0	1	0	0	0	0
1	556.63	27.83	4313.45	215.67	120050	6002.49	0	0	0	0	0	0	572.83	13.02	9846	223.77	5640084	2913.27	1	3	1	0	370	0	1	4.72	3.62	3.62	85	1	1	0	0	0	0	0	0
1	29.36	5.87	920.79	184.16	5761.32	1152.26	0	0	0	0	0	0	57.34	8.19	1636.07	233.72	16640	2377.14	3	3	3	-25	250	0	4	3.47	2.91	2.93	67	1	1	0	1	0	0	0	0
1	16.27	2.32	1037.94	148.28	2450.26	350.04	86.72	3.94	3355.4	159.2	14757.6	670.8	191.38	5.04	7443.52	195.88	44813.5	1179.3	3	3	3	0	67	0	1	4.55	3.61	3.04	54	1	1	0	1	0	0	0	0
1	232.3	14.52	3377.16	211.07	61325.7	3832.85	79.12	39.56	448.02	224.01	18445.2	9222.61	128.97	7.59	3050.38	179.43	28116.8	1653.93	2	1	2	0	139	0	4	4.28	4.11	3.67	62	1	1	0	1	0	0	0	0
1	11.37	2.84	630.02	157.51	1890.39	472.6	5.68	5.68	207.8	207.8	1180.3	1180.3	1050.36	15	18704	267.2	334862	4783.74	3	3	3	115	44	0	5	2.85	2.85	2.67	85	2	0	0	0	0	0	1	0
1	0	0	0	0	0	0	0	0	0	0	0	0	36.27	6.05	1023.84	170.64	6923.43	1153.91	3	3	3	225	10	0	5	4.04	3.48	3.37	76	1	1	0	1	0	0	0	0
